# Supplementary material for: A blood miRNA signature associates with sporadic Creutzfeldt-Jakob disease diagnosis
Source: Nat Commun. 2020 Aug 7;11:3960. doi: 10.1038/s41467-020-17655-x (PMC7414116; doi:10.1038/s41467-020-17655-x)
Supplement: Supplementary file 3 — Supplementary Data 1 [file 41467_2020_17655_MOESM3_ESM.xlsx]

## Sheet: Sheet1
Supplementary Data 1. Partek Gene Specific Analysis of small RNA-seq data
miRNA	Normalised read counts (FPKMa)	P value (sCJD vs. Control)	Adjusted p valueb (sCJD vs. Control)	Fold change (sCJD vs. Control)	Least-Square Mean (FPKM, sCJD)	Least-Square Mean (FPKM, Control)
hsa-miR-16-5p	4.03731e+09	1.46787e-06	0.000148255	-2.75848	2.13169e+07	5.87969e+07
hsa-miR-93-5p	1.8195e+09	1.28321e-05	0.000648019	-2.33757	1.05814e+07	2.47186e+07
hsa-miR-106b-3p	6.57654e+08	0.000249449	0.00839813	-1.73947	4.65602e+06	8.09832e+06
hsa-let-7i-5p	1.84035e+09	0.000421327	0.0106385	-2.49219	9.899e+06	2.46565e+07
hsa-let-7d-3p	1.4227e+09	0.00262403	0.0530055	1.93971	1.73763e+07	8.97144e+06
hsa-miR-4732-3p	6.12491e+09	0.00566276	0.0900628	1.37141	6.65698e+07	4.85505e+07
hsa-miR-125a-5p	6.85018e+08	0.00624198	0.0900628	1.48682	8.07504e+06	5.43077e+06
hsa-miR-28-3p	7.40405e+08	0.00765677	0.0916388	1.40524	8.03261e+06	5.71654e+06
hsa-miR-140-3p	1.62555e+08	0.00816584	0.0916388	-1.14031	1.43917e+06	1.64154e+06
hsa-miR-320a	5.08004e+09	0.010437	0.105414	1.5626	5.79102e+07	3.70657e+07
hsa-miR-25-3p	1.56475e+10	0.0136084	0.12495	-1.41586	1.25219e+08	1.77292e+08
hsa-miR-423-3p	5.63844e+09	0.0182101	0.145174	1.18178	5.71421e+07	4.83424e+07
hsa-miR-324-3p	1.0095e+08	0.0186858	0.145174	-1.01674	951297	967182
hsa-miR-589-5p	1.39262e+08	0.0358819	0.247102	-1.18765	1.22223e+06	1.45159e+06
hsa-miR-197-3p	8.38301e+08	0.0389045	0.247102	1.40583	9.61979e+06	6.84306e+06
hsa-let-7d-5p	5.87959e+08	0.0391449	0.247102	-1.31264	4.87299e+06	6.39649e+06
hsa-miR-103b	1.29663e+09	0.0434887	0.258374	-1.89746	8.74357e+06	1.65826e+07
hsa-miR-210-3p	1.26114e+08	0.0500457	0.280291	-1.82499	863320	1.5749e+06
hsa-miR-92b-3p	1.58089e+10	0.0536564	0.280291	1.19706	1.62798e+08	1.36028e+08
hsa-miR-532-5p	5.17196e+08	0.0555031	0.280291	-1.79665	3.56955e+06	6.40865e+06
hsa-miR-192-5p	1.45264e+10	0.0729734	0.310352	-1.33808	1.19827e+08	1.60339e+08
hsa-miR-320b	1.58918e+08	0.0758068	0.310352	1.99538	1.94707e+06	975935
hsa-miR-6741-3p	9.77791e+07	0.0808989	0.310352	1.02589	876652	853646
hsa-miR-625-3p	5.99237e+07	0.0811718	0.310352	1.06978	586598	548531
hsa-miR-942-5p	6.09017e+08	0.0823371	0.310352	-1.39991	4.71614e+06	6.60166e+06
hsa-miR-652-3p	1.56215e+09	0.0832348	0.310352	-1.22932	1.35545e+07	1.66603e+07
hsa-miR-181a-5p	5.15947e+09	0.0865918	0.310352	-1.36108	4.21771e+07	5.74036e+07
hsa-miR-15a-5p	3.36693e+08	0.0881163	0.310352	-4.05673	1.32249e+06	5.30872e+06
hsa-miR-19b-3p	6.91505e+08	0.089111	0.310352	-1.54318	5.12947e+06	7.9057e+06
hsa-miR-185-5p	2.8193e+08	0.109865	0.346428	1.14905	2.86991e+06	2.49816e+06
hsa-miR-576-5p	1.43245e+08	0.110039	0.346428	-1.62229	1.05009e+06	1.70271e+06
hsa-miR-636	3.07545e+08	0.115571	0.346428	1.16774	3.14295e+06	2.69185e+06
hsa-miR-744-5p	7.12679e+08	0.116567	0.346428	1.18433	7.37744e+06	6.22924e+06
hsa-miR-30b-5p	3.5523e+09	0.116619	0.346428	1.322	3.78949e+07	2.86866e+07
hsa-miR-26b-3p	1.12891e+08	0.121004	0.349184	1.12664	1.13309e+06	1.0058e+06
hsa-miR-941	7.4298e+07	0.127578	0.357927	-1.02492	704742	722813
hsa-miR-3605-3p	3.71448e+08	0.135895	0.363692	-1.03782	3.38488e+06	3.51082e+06
hsa-miR-361-5p	8.2678e+07	0.136835	0.363692	1.57351	916495	582460
hsa-miR-4685-3p	1.30859e+08	0.142901	0.370077	1.03924	1.27769e+06	1.23038e+06
hsa-miR-99b-5p	1.76296e+08	0.155399	0.392382	1.42699	1.99374e+06	1.39811e+06
hsa-miR-425-5p	9.00829e+09	0.179421	0.441989	1.12599	9.03877e+07	8.02787e+07
hsa-miR-26a-5p	2.59597e+09	0.192317	0.462477	-1.2224	2.25391e+07	2.75492e+07
hsa-miR-550a-3p	2.38455e+08	0.210689	0.494873	1.15648	2.40865e+06	2.08271e+06
hsa-let-7f-5p	1.48001e+09	0.225775	0.518257	-1.86526	9.95868e+06	1.85496e+07
hsa-miR-30d-5p	7.52736e+09	0.23334	0.520546	-1.10327	6.79228e+07	7.49301e+07
hsa-miR-151a-5p	5.32578e+08	0.246059	0.520546	-1.10593	4.82949e+06	5.34126e+06
hsa-miR-484	1.9644e+10	0.24782	0.520546	1.12833	1.97347e+08	1.74901e+08
hsa-miR-6511a-3p	5.48628e+07	0.255893	0.520546	1.45695	589413	403837
hsa-miR-342-3p	3.33241e+08	0.259102	0.520546	-1.00169	3.20656e+06	3.21226e+06
hsa-miR-1306-5p	1.65226e+08	0.262667	0.520546	1.34484	1.77145e+06	1.3186e+06
hsa-miR-324-5p	5.91924e+07	0.264836	0.520546	-1.08498	517213	559037
hsa-miR-339-3p	2.06174e+08	0.271262	0.520546	-1.01266	1.94497e+06	1.96968e+06
hsa-miR-3615	2.90064e+09	0.2735	0.520546	1.20938	2.93089e+07	2.42302e+07
hsa-miR-532-3p	5.31067e+08	0.278312	0.520546	1.09971	5.28647e+06	4.80721e+06
hsa-miR-501-3p	1.70979e+08	0.286497	0.526112	-1.0791	1.71454e+06	1.84084e+06
hsa-miR-409-3p	9.27526e+07	0.313854	0.548129	1.15419	958252	830505
hsa-miR-328-3p	5.4755e+08	0.316494	0.548129	1.20454	5.58541e+06	4.6364e+06
hsa-miR-128-3p	1.26822e+09	0.322141	0.548129	-1.19268	1.08892e+07	1.29868e+07
hsa-miR-363-3p	1.36724e+09	0.322898	0.548129	-1.46666	1.05432e+07	1.54643e+07
hsa-miR-142-5p	2.38434e+09	0.330695	0.548129	-2.19282	1.39155e+07	3.04514e+07
hsa-miR-15b-5p	1.61272e+08	0.331048	0.548129	-1.97208	1.07664e+06	2.12118e+06
hsa-miR-4732-5p	8.01946e+07	0.378636	0.609256	1.69439	929202	548424
hsa-miR-6511b-3p	1.43262e+08	0.383311	0.609256	1.42451	1.56397e+06	1.09813e+06
hsa-miR-1307-3p	8.64709e+07	0.386063	0.609256	-1.02815	735176	751282
hsa-miR-186-5p	1.12202e+10	0.392178	0.609385	-1.01929	1.05925e+08	1.07968e+08
hsa-miR-181a-2-3p	2.41101e+08	0.400675	0.613154	-1.18832	2.10077e+06	2.49689e+06
hsa-miR-574-3p	2.1591e+08	0.410552	0.618891	1.19395	2.23853e+06	1.87474e+06
hsa-miR-3184-5p	4.87448e+08	0.419962	0.621644	1.10978	4.83321e+06	4.35516e+06
hsa-miR-130a-3p	4.99238e+08	0.424687	0.621644	-1.33548	4.22548e+06	5.63324e+06
hsa-miR-130b-5p	8.392e+07	0.449909	0.649155	-1.4328	654946	938236
hsa-miR-345-5p	3.6698e+08	0.50107	0.712789	-1.07088	3.34765e+06	3.58739e+06
hsa-miR-584-5p	1.36444e+08	0.522509	0.731024	-1.71665	977640	1.6782e+06
hsa-miR-454-5p	1.57427e+08	0.542392	0.731024	-1.1044	1.41796e+06	1.56669e+06
hsa-miR-671-3p	6.37931e+07	0.545148	0.731024	1.6957	741668	437597
hsa-miR-181b-5p	7.94768e+07	0.547842	0.731024	1.22406	829725	677863
hsa-miR-7706	2.2535e+08	0.550077	0.731024	1.03005	2.20796e+06	2.14362e+06
hsa-miR-361-3p	6.35737e+08	0.564197	0.739783	1.12084	6.18223e+06	5.5145e+06
hsa-miR-30c-5p	3.34102e+08	0.579501	0.739783	1.29394	3.55099e+06	2.74512e+06
hsa-miR-223-3p	9.25526e+08	0.582622	0.739783	1.01937	8.7058e+06	8.54166e+06
hsa-miR-3173-5p	1.34229e+08	0.585966	0.739783	1.19443	1.38379e+06	1.15874e+06
hsa-let-7g-5p	4.39931e+08	0.621244	0.773442	-2.35921	2.46701e+06	5.81274e+06
hsa-miR-6803-3p	6.84118e+07	0.627943	0.773442	1.44935	768234	530044
hsa-miR-150-5p	6.7854e+09	0.66199	0.805554	1.03861	6.57398e+07	6.32965e+07
hsa-let-7b-3p	8.08339e+07	0.674532	0.811045	1.22526	776393	633411
hsa-miR-151a-3p	6.99724e+08	0.689033	0.813257	1.24412	7.29671e+06	5.86735e+06
hsa-miR-421	1.07506e+08	0.698475	0.813257	-1.03446	1.03023e+06	1.06385e+06
hsa-miR-424-3p	1.84907e+08	0.700528	0.813257	-1.21685	1.62331e+06	1.97471e+06
hsa-let-7a-5p	1.2922e+09	0.714294	0.819814	-1.47978	1.00448e+07	1.4863e+07
hsa-miR-30e-3p	1.40629e+08	0.724973	0.822722	-1.08243	1.27044e+06	1.37678e+06
hsa-miR-148a-3p	5.38634e+08	0.747622	0.838998	-1.95363	3.51795e+06	6.85497e+06
hsa-miR-1180-3p	1.56274e+08	0.786641	0.865492	1.31106	1.68762e+06	1.28743e+06
hsa-miR-10a-5p	4.5304e+08	0.788369	0.865492	1.1634	4.7424e+06	4.07496e+06
hsa-miR-550b-2-5p	2.27248e+08	0.900712	0.978004	1.15368	2.30761e+06	2.00015e+06
hsa-miR-18a-3p	8.04042e+08	0.910221	0.978004	1.09367	7.78652e+06	7.11213e+06
hsa-miR-331-3p	1.08246e+08	0.934552	0.983459	1.5971	1.2469e+06	780732
hsa-let-7b-5p	2.55915e+09	0.952871	0.983459	1.02566	2.46078e+07	2.39862e+07
hsa-miR-378a-3p	2.02593e+08	0.953901	0.983459	-1.17022	1.79038e+06	2.09536e+06
hsa-miR-3158-3p	4.28985e+08	0.954247	0.983459	1.17934	4.355e+06	3.69292e+06
hsa-miR-107	6.67993e+08	0.967396	0.98493	-2.09307	4.19259e+06	8.76704e+06
hsa-miR-130b-3p	5.34836e+08	0.980324	0.98493	1.0925	5.53263e+06	5.06205e+06
hsa-miR-16-2-3p	4.07886e+08	0.98493	0.98493	-1.80708	2.723e+06	4.91633e+06
aFragments Per Kilobase of transcript per Million mapped reads
bP values were adjusted for multiple testing using the Benjamini-Hochberg false discovery rate (FDR) method
