# Supplementary material for: A blood miRNA signature associates with sporadic Creutzfeldt-Jakob disease diagnosis
Source: Nat Commun. 2020 Aug 7;11:3960. doi: 10.1038/s41467-020-17655-x (PMC7414116; doi:10.1038/s41467-020-17655-x)
Supplement: Supplementary file 5 — Source Data [file 41467_2020_17655_MOESM5_ESM.xlsx]

## Sheet: Table 1
Table 1
Discovery cohort						Replication cohort						AD cohort					Longitudinal cohort (for No. samples /patient and sampling interval data, see Supplementary Data 3)
Disease status	Sampling age (yrs)	RNA Integrity No. (RIN)	MRC Scale Score			Disease status	Sampling age (yrs)	RIN	MRC Scale Score			Disease status	Sampling age (yrs)	RIN			Disease status	Age at first sample (yrs)	MRC Scale slope (% reduction in function per day)		RIN (all samples)
Control	49	7.1	20			sCJD	40	6.9	1			Control	60	6.3			sCJD	71	0.352894		4.8
Control	52	7	20			sCJD	55	8.3	12			Control	65	8.2			sCJD	59	0.203237		6.9
Control	50	6.4	20			sCJD	71		5			Control	64	7.2			sCJD	80	0.187058		5.7
Control	37	7.3	20			sCJD	63	7	15			Control	48	6.3			sCJD	67	0.260792		6.4
Control	62	6.7	20			sCJD	62	8.1	17			Control	46	5.2			sCJD	63	0.197821		5
Control	37	7.1	20			sCJD	58	6.8	14			Control	62	6.3			sCJD	53	0.0846634		7.2
Control	24	7.2	20			sCJD	64	6.2	10			Control	68	5.9			sCJD	56	0.134706		6.5
Control	47	8.1	20			sCJD	70	4.7	15			Control	63	7.6			sCJD	59	0.0451412		6.1
Control	64	7	20			sCJD	54	8.2	9			Control	24	6.9			sCJD	60	0.181906		6.6
Control	49	7	20			sCJD	71	7.1	1			Control	45	7.1			sCJD	74	0.291294		5.3
Control	66	6.6	20			sCJD	65	7.1	9			Control	49	5.8			sCJD	66	0.167308		6.3
Control	64	7.4	20			sCJD	68	6.8	18			Control	34	7.2			sCJD	54	0.886278		7.4
Control	39	6.2	20			sCJD	63	3	0			Control	63	6.1			sCJD	70	0.627646		4.6
Control	52	6.9	20			sCJD	66	5	3			Control	60	5.7			sCJD	73	0.641707		6.7
Control	40	7.1	20			sCJD	69	3.6	10			Control	59	5.5			sCJD	55	0.761491		5.2
Control	48	6.5	20			sCJD	67	5.4	1			Control	51	6.8			sCJD	51	1.08513		6.8
Control	28	5.9	20			sCJD	64	7.5	17			Control	48	7			sCJD	69	0.977544		6.6
Control	33	6.5	20			sCJD	61	6.3	3			Control	67				sCJD	69	0.943424		6.3
Control	38	7.6	20			sCJD	64	5.7	13			Control	73	7.4			sCJD	51	0.883426		5.6
Control	43	8	20			sCJD	63	3.2	0			Control	79	7.7			sCJD	59	0.754712		6.5
Control	35	7.8	20			sCJD	72	4.3	13			Control	69	7.7			sCJD	66	0.551273		4.4
Control	56	8.5	20			sCJD	71	5.8	8			Control	70	8.3							5.2
Control	62	6.3	20			sCJD	51	5.2	0			Control	70	7.5							7.5
Control	50	6.8	20			sCJD	55	8.1	4			Control	71	7.1							7
Control	58	6.3	20			sCJD	69	6	4			Control	67	8.1							6.7
Control	51	5.6	20			sCJD	63	3.8	7			Control	71	6.2							5.2
Control	98	5.2	20			sCJD	63	7	7			Control	56	4.9							5.9
Control	63	5.9	20			sCJD	71	2.5	5			Control	71	6.7							5.4
Control	67	5.8	20			sCJD	67	2.9				Control	65	8.7							6.2
Control	67	8.6	20			Control	60	6.3	20			Control	30	6							6.8
Control	66	3.1	20			Control	65	8.2	20			AD	69	5.9							3.6
Control	60	4.4	20			Control	64	7.2	20			AD	56	7.1							2.9
Control	59	7.5	20			Control	48	6.3	20			AD	63	6.5							4.3
Control	59	6.2	20			Control	46	5.2	20			AD	59	7.4							2.7
Control	64	7.3	20			Control	62	6.3	20			AD	58	6.5							4.5
Control	52	4	20			Control	68	5.9	20			AD	60	7.4							6.1
Control	67	9.1	20			Control	63	7.6	20			AD	67	6.7							4.4
Control	63	7.4	20			Control	24	6.9	20			AD	57	7.8							6.3
Control	66	3.9	20			Control	45	7.1	20			AD	68	6.3							5.3
Control	66	4.6	20			Control	49	5.8	20			AD	65	6.8							6.2
Control	61	5.4	20			Control	34	7.2	20			AD	54	7.1							5.3
Control	58	7	20			Control	63	6.1	20			AD	62	5.8							6.9
Control	51	5.3	20			Control	60	5.7	20			AD	67	5.5							7.3
Control	71	5.1	20			Control	59	5.5	20			AD	55	6.7							7.2
Control	75	7.4	20			Control	51	6.8	20			AD	62	6.6							7.1
Control	68	6.9	20			Control	48	7	20			AD	55	6.7							7.5
Control	20	6.2	20			Control	67		20			AD	59	5.9							7.4
Control	19	5	20			Control	73	7.4	20			AD	66	6.4							7.6
sCJD	58	8.1	1			Control	79	7.7	20			AD	58	7.6							4
sCJD	72	7.2	1			Control	69	7.7	20			AD	68	6.7							6
sCJD	64	7.8	13			Control	70	8.3	20			AD	68	6.7
sCJD	49	5.2	2			Control	70	7.5	20			AD	58	6.8
sCJD	57	3.1	4			Control	71	7.1	20			AD	58	6.7
sCJD	81	2.9	1			Control	67	8.1	20			AD	57	6.9
sCJD	65	4.9	1			Control	71	6.2	20			AD	69	6.1
sCJD	54	4.6	13			Control	56	4.9	20			AD	61	6.3
sCJD	81	7.5	1			Control	71	6.7	20			AD	62	6.6
sCJD	63	3.5	4			Control	65	8.7	20			AD	61	5.3
sCJD	64	6.4	16			Control	30	6	20			AD	61	6.4
sCJD	80	5.4	7									AD	59	6.5
sCJD	70	5.4	18
sCJD	63	6.6	12
sCJD	53	7.3	2
sCJD	60	3.9	0
sCJD	74	4.2	8
sCJD	49	6.8	14
sCJD	80	4.3	2
sCJD	72	7.5	9
sCJD	77	7.2	10
sCJD	68	6.9	12
sCJD	65	6.8	11
sCJD	75	5.3	18
sCJD	62	6.1	18
sCJD	66	6.6	8
sCJD	55	5.1	0
sCJD	63	4.7	3
sCJD	72	5.3	1
sCJD	73	4.8	2
sCJD	78	3.7	6
sCJD	67	5.2	7
sCJD	74	5.5	0
sCJD	73	4.2	4
sCJD	69	6.3	5
sCJD	63	5.6	1
sCJD	63	4.9	2
sCJD	68	6.2	3
sCJD	56	6.6	10
sCJD	74	5.4	5
sCJD	63	7.4	18
sCJD	52	6.3	16
sCJD	66	7.2	15
sCJD	61	5.2	7
sCJD	72	5.2	10
sCJD	63	4.1	8
sCJD	55	5	0
sCJD	67	5.7	4
sCJD	63	4.3	4
sCJD	70	3.5	5
sCJD	64	5.4	7
sCJD	63	5.9	11
sCJD	70	6.4	4
sCJD	64	6.9	7
sCJD	67	7.2	12
sCJD	76	4.9	7
sCJD	79	2.9	1

## Sheet: Fig. 1a
Fig. 1a		miRNA	Log2FoldChange	p (adjusted)
		hsa-miR-16-5p	-1.46387	0.000148255
		hsa-miR-93-5p	-1.22501	0.000648019
		hsa-miR-106b-3p	-0.79865	0.00839813
		hsa-let-7i-5p	-1.31741	0.0106385
		hsa-let-7d-3p	0.955839	0.0530055
		hsa-miR-4732-3p	0.45566	0.0900628
		hsa-miR-125a-5p	0.572227	0.0900628
		hsa-miR-28-3p	0.490816	0.0916388
		hsa-miR-140-3p	-0.18943	0.0916388
		hsa-miR-320a	0.643952	0.105414
		hsa-miR-25-3p	-0.501675	0.12495
		hsa-miR-423-3p	0.240956	0.145174
		hsa-miR-324-3p	-0.0239444	0.145174
		hsa-miR-589-5p	-0.248105	0.247102
		hsa-miR-197-3p	0.491422	0.247102
		hsa-let-7d-5p	-0.392467	0.247102
		hsa-miR-103b	-0.924073	0.258374
		hsa-miR-210-3p	-0.867889	0.280291
		hsa-miR-92b-3p	0.259498	0.280291
		hsa-miR-532-5p	-0.845309	0.280291
		hsa-miR-192-5p	-0.420169	0.310352
		hsa-miR-320b	0.996663	0.310352
		hsa-miR-6741-3p	0.0368796	0.310352
		hsa-miR-625-3p	0.0973136	0.310352
		hsa-miR-942-5p	-0.485336	0.310352
		hsa-miR-652-3p	-0.297861	0.310352
		hsa-miR-181a-5p	-0.44475	0.310352
		hsa-miR-15a-5p	-2.02032	0.310352
		hsa-miR-19b-3p	-0.625905	0.310352
		hsa-miR-185-5p	0.200445	0.346428
		hsa-miR-576-5p	-0.698031	0.346428
		hsa-miR-636	0.223723	0.346428
		hsa-miR-744-5p	0.244074	0.346428
		hsa-miR-30b-5p	0.402726	0.346428
		hsa-miR-26b-3p	0.172028	0.349184
		hsa-miR-941	-0.0355112	0.357927
		hsa-miR-3605-3p	-0.0535535	0.363692
		hsa-miR-361-5p	0.653988	0.363692
		hsa-miR-4685-3p	0.0555326	0.370077
		hsa-miR-99b-5p	0.512977	0.392382
		hsa-miR-425-5p	0.171195	0.441989
		hsa-miR-26a-5p	-0.289713	0.462477
		hsa-miR-550a-3p	0.209746	0.494873
		hsa-let-7f-5p	-0.89938	0.518257
		hsa-miR-30d-5p	-0.14179	0.520546
		hsa-miR-151a-5p	-0.145262	0.520546
		hsa-miR-484	0.174194	0.520546
		hsa-miR-6511a-3p	0.542952	0.520546
		hsa-miR-342-3p	-0.00243884	0.520546
		hsa-miR-1306-5p	0.427429	0.520546
		hsa-miR-324-5p	-0.117672	0.520546
		hsa-miR-339-3p	-0.0181512	0.520546
		hsa-miR-3615	0.274264	0.520546
		hsa-miR-532-3p	0.137122	0.520546
		hsa-miR-501-3p	-0.109834	0.526112
		hsa-miR-409-3p	0.206881	0.548129
		hsa-miR-328-3p	0.268483	0.548129
		hsa-miR-128-3p	-0.254213	0.548129
		hsa-miR-363-3p	-0.552536	0.548129
		hsa-miR-142-5p	-1.13279	0.548129
		hsa-miR-15b-5p	-0.979718	0.548129
		hsa-miR-4732-5p	0.760762	0.609256
		hsa-miR-6511b-3p	0.510463	0.609256
		hsa-miR-1307-3p	-0.0400518	0.609256
		hsa-miR-186-5p	-0.0275618	0.609385
		hsa-miR-181a-2-3p	-0.248924	0.613154
		hsa-miR-574-3p	0.255748	0.618891
		hsa-miR-3184-5p	0.150279	0.621644
		hsa-miR-130a-3p	-0.417357	0.621644
		hsa-miR-130b-5p	-0.518842	0.649155
		hsa-miR-345-5p	-0.0987989	0.712789
		hsa-miR-584-5p	-0.779599	0.731024
		hsa-miR-454-5p	-0.143261	0.731024
		hsa-miR-671-3p	0.76188	0.731024
		hsa-miR-181b-5p	0.291671	0.731024
		hsa-miR-7706	0.0427138	0.731024
		hsa-miR-361-3p	0.164578	0.739783
		hsa-miR-30c-5p	0.371766	0.739783
		hsa-miR-223-3p	0.0276784	0.739783
		hsa-miR-3173-5p	0.256321	0.739783
		hsa-let-7g-5p	-1.23831	0.773442
		hsa-miR-6803-3p	0.535404	0.773442
		hsa-miR-150-5p	0.054655	0.805554
		hsa-let-7b-3p	0.293086	0.811045
		hsa-miR-151a-3p	0.315127	0.813257
		hsa-miR-421	-0.0488763	0.813257
		hsa-miR-424-3p	-0.28315	0.813257
		hsa-let-7a-5p	-0.565384	0.819814
		hsa-miR-30e-3p	-0.11428	0.822722
		hsa-miR-148a-3p	-0.966155	0.838998
		hsa-miR-1180-3p	0.390739	0.865492
		hsa-miR-10a-5p	0.218352	0.865492
		hsa-miR-550b-2-5p	0.206248	0.978004
		hsa-miR-18a-3p	0.129178	0.978004
		hsa-miR-331-3p	0.675456	0.983459
		hsa-let-7b-5p	0.0365497	0.983459
		hsa-miR-378a-3p	-0.226774	0.983459
		hsa-miR-3158-3p	0.237976	0.983459
		hsa-miR-107	-1.06562	0.98493
		hsa-miR-130b-3p	0.127632	0.98493
		hsa-miR-16-2-3p	-0.853662	0.98493

## Sheet: Fig. 1b
Fig. 1b		Disease status	let-7i-5p normalised reads (FPKM)	miR-16-5p normalised reads (FPKM)	miR-93-5p normalised reads (FPKM)	miR-106b-3p normalised reads (FPKM)	let-7d-3p normalised reads (FPKM)
		Control	29125900	30415300	12918400	7433160	5385250
		Control	16049700	16445000	17286300	5929700	6245950
		Control	28396400	31267900	29319200	5104970	7178870
		Control	21875400	30706600	22463700	9803430	7615890
		Control	57345500	85249900	36712200	11247800	6883910
		Control	35516100	74067900	28615900	16088500	8575480
		Control	74902700	114458000	53145300	14006700	3426530
		Control	76773200	103394000	64340600	15194000	2532340
		Control	46367300	70525100	41731400	12936100	4441910
		Control	32903200	48026600	40964200	5055430	2913300
		Control	75112700	103319000	57768400	15885600	4252840
		Control	55119900	66787200	34272200	10279800	4477710
		Control	28215900	42209100	43977000	9749390	5906990
		Control	59209700	88212300	49079800	7852870	4625000
		Control	25717700	20101200	11474400	11824200	27195800
		Control	23354200	23354200	26594600	10217400	20434900
		Control	52182400	129625000	41227900	11142400	7958850
		Control	43180000	42487700	48327300	9951310	9345570
		Control	61296600	147784000	40442500	10496000	2938880
		Control	45074000	34460800	17524000	9334470	11827900
		Control	44610300	46420000	17275300	8324840	7148500
		Control	12387100	15840500	19685000	5555440	8183020
		Control	9922160	38633100	8027320	16466600	24277600
		Control	15841900	18451200	14026000	5964010	6150390
		Control	39779900	31629500	47920600	11664800	3813490
		Control	4563730	10268400	3098800	4563730	9616430
		Control	3107250	16572000	9845950	3107250	28483100
		Control	12362800	39978500	28108700	9472810	11238900
		Control	2620240	14673300	5396790	3144290	6288570
		Control	7083730	217483000	12109100	11433400	16777200
		Control	8505070	50110900	10925700	7585600	6666140
		Control	6381540	35881100	38057800	6140730	5779510
		Control	24912600	95383500	31728800	9221780	3578600
		Control	1599460	10796400	5384970	1199590	4398510
		Control	32787700	54982400	22577000	5800900	1261060
		Control	5760410	28802000	24475600	7069590	2880200
		Control	12859000	33338000	8300150	9525150	43339400
		Control	4429270	9965860	4824540	3875610	7197570
		Control	7197570	10396500	7602310	799730	7197570
		Control	825831	4129150	2616810	1651660	11561600
		Control	4004780	8510150	5948410	6007170	3003580
		Control	10459400	34391900	17133100	7091120	2304610
		Control	86720300	528701000	134077000	16129100	2932570
		Control	2094990	10475000	10372500	2094990	1047500
		Control	26618300	99375000	20524000	13841500	2484370
		Control	5712660	10906000	8228050	3635330	5712660
		Control	10667500	28644100	8372260	8593240	15211000
		Control	9624150	49601400	2052620	2591120	3331440
		sCJD	2723100	16757500	2820920	5865140	52995700
		sCJD	13301200	125879000	22906200	9445750	29108300
		sCJD	11060200	53973700	4205570	6193710	47780000
		sCJD	1639680	48370700	20782700	9018270	22955600
		sCJD	826111	6815420	3435730	2271810	16935300
		sCJD	2126640	22211600	9733660	4489580	32844800
		sCJD	5067080	11400900	6021020	1520120	9120750
		sCJD	13097100	52388300	29050500	5238830	23574800
		sCJD	17409900	27855800	10420400	2192360	5287440
		sCJD	44804900	83451000	22686400	4003180	10623800
		sCJD	7103740	31693600	13635600	4371530	2185770
		sCJD	21130300	6603230	7323280	5282580	139988000
		sCJD	453650	5897450	1078110	453650	1814600
		sCJD	13301200	17349300	14201800	7518050	19662600
		sCJD	10791400	40317900	8429960	5095950	3447260
		sCJD	4554960	13457800	8856790	6418350	8902870
		sCJD	1228900	3686710	2920520	9831230	24578100
		sCJD	9977550	21115300	9558280	5800900	18562900
		sCJD	2296780	1722580	2729170	6029040	28709700
		sCJD	5372790	20624600	6452940	4852840	12825400
		sCJD	3451500	13039000	7594970	1917500	18791500
		sCJD	7474120	44844700	5920810	5231890	17190500
		sCJD	12790400	12668500	6272320	4507080	4141640
		sCJD	12128400	39998100	30458900	3870780	2064420
		sCJD	7028110	13721600	6362850	3514060	11713500
		sCJD	16117600	46507400	5360600	9104610	14395100
		sCJD	4424080	15115600	9637770	1843370	3318060
		sCJD	19773300	22544100	38561200	4408070	4911850
		sCJD	1042980	7996180	3580300	2085960	5214900
		sCJD	1168370	7594430	2545280	1168370	4965590
		sCJD	8378770	2792920	8849940	4887620	44686800
		sCJD	13333500	11852000	14263600	12592700	22222500
		sCJD	1192320	10581900	2951650	2831770	10880000
		sCJD	30613600	18094600	13292400	6206880	9941530
		sCJD	5225550	21947300	14488400	2612770	1567660
		sCJD	6662870	16742600	6090180	2904330	4441910
		sCJD	4071750	6292710	3812000	5922550	19618500
		sCJD	5629580	16486600	7804330	2412680	4423240
		sCJD	34022300	34396200	10662200	4486460	35891600
		sCJD	6951920	27674000	13026500	2673810	3877030
		sCJD	7212800	17001600	10611300	3606400	4636800
		sCJD	1708940	10253600	7581150	2050720	3417870
		sCJD	12300700	12300700	3248100	2391800	47836000
		sCJD	11799800	10957000	19362700	1264270	9692710
		sCJD	13301200	6650580	6439180	1477910	12562200
		sCJD	11885900	11555700	18308300	2311140	3631790
		sCJD	5007350	5007350	964198	2503670	21281200
		sCJD	10935900	16812900	14026000	6621030	6918600
		sCJD	3026460	10088200	5594130	2017640	7061730
		sCJD	949201	9017410	6767400	1423800	5220610
		sCJD	3990530	15599400	4310730	362776	8706620
		sCJD	4580270	3925950	7775090	7197570	47111300
		sCJD	5333610	10000500	17956900	3333500	24667900
		sCJD	24867900	9161870	6998600	10143500	26504000
		sCJD	12833600	14319000	10919500	7723920	9506360
		sCJD	17954900	12327300	10189900	8307500	8575480
		sCJD	1756600	2634900	2783070	1756600	13174500

## Sheet: Fig. 2a
Fig. 2a		Disease status	let-7i-5p expression relative to RNU6-2	miR-16-5p expression relative to RNU6-2	miR-93-5p expression relative to RNU6-2	let-7d-3p expression relative to RNU6-2	miR-484 expression relative to RNU6-2
		Control	0.1121	2.8475	0.1729	0.2405	4.5676
		Control	0.0584	1.2717	0.1581	0.1702	7.1861
		Control	0.3328	6.6297	0.8596	0.1196	9.8516
		Control	0.1287	3.9261	0.3765	0.057	3.9047
		Control	0.0335	0.6537	0.1305	0.1085	4.2353
		Control	0.2241	8.4603	0.6191	0.1103	6.439
		Control	0.1054	1.2902	0.2094	0.0633	5.6148
		Control	0.1964	4.1547	0.4546	0.1323	3.7021
		Control	0.0417	1.2891	0.1387	0.0701	7.1586
		Control	0.1857	7.9517	0.7036	0.1259	5.7242
		Control	0.1557	9.5636	0.4153	0.1375	10.5454
		Control	0.062	0.7143	0.1541	0.1252	5.3836
		Control	0.1046	2.6306	0.2367	0.0918	3.3972
		Control	0.0498	1.8911	0.1329	0.1966	3.0444
		Control	0.039	0.8133	0.0577	0.3014	3.3691
		Control	0.0386	1.1077	0.1139	0.0714	4.0091
		Control	0.0665	1.4249	0.2829	0.1185	3.0518
		Control	0.0874	1.5275	0.1398	0.1822	4.0046
		Control	0.1443	3.3432	0.4281	0.128	11.1954
		Control	0.0234	0.739	0.0485	0.2542	2.2958
		Control	0.0469	1.6388	0.1046	0.1312	6.1024
		Control	0.0359	0.4172	0.0879	0.0668	3.624
		Control	0.2376	10.7402	0.6925	0.0917	3.3563
		Control	0.0151	0.296	0.0692	0.0551	2.4878
		Control	0.1323	5.1597	0.4479	0.0982	3.6855
		Control	0.071	4.0003	0.2451	0.1466	5.1319
		Control	0.0374	0.9105	0.1446	0.1089	5.6721
		Control	0.404	18.954	1.1517	0.77	4.3198
		Control	0.0314	0.4453	0.0691	0.2757	8.378
		Control	0.006	0.6129	0.0177		1.3138
		sCJD	0.1314	3.0104	0.259	0.1721	9.0181
		sCJD	0.0091	0.3686	0.0332	0.1597	3.1559
		sCJD	0.0324	0.7626	0.0724	0.1063	4.8043
		sCJD	0.3536	19.8738	1.0461	0.0526	5.3441
		sCJD	0.1175	4.4667	0.3289	0.0699	2.8406
		sCJD	0.0558	0.8071	0.1168	0.1132	3.0174
		sCJD	0.2126	9.8587	0.8723	0.241	21.1168
		sCJD	0.0601	2.2178	0.1287	0.1459	2.9247
		sCJD	0.1035	9.4379	0.478	0.2559	5.6443
		sCJD	0.0465	1.2642	0.0848	0.1821	5.4652
		sCJD	0.0213	0.2099	0.0385	0.0721	5.2892
		sCJD	0.0065	0.1216	0.0183	0.1166	3.03
		sCJD	0.0191	0.6485	0.0843	0.2032	5.587
		sCJD	0.1367	4.6282	0.4485	0.0731	11.8439
		sCJD	0.0284	0.3515	0.0945	0.2598	3.7334
		sCJD	0.2312	4.7927	0.2622	0.264	3.7445
		sCJD	0.0319	0.434	0.0392	0.1868	4.0581
		sCJD	0.012	0.3194	0.0413	0.2015	13.0222
		sCJD	0.0626	1.362	0.1387	0.2138	10.5101
		sCJD	0.0364	0.5397	0.0753	0.0303	4.0571
		sCJD	0.0808	1.6172	0.2685	0.0866	2.1174
		sCJD	0.0545	2.0035	0.2284	0.0838	4.607
		sCJD	0.0194	0.7484	0.2033	0.1558	5.5092
		sCJD	0.0163	0.5611	0.0544	0.1201	6.7101
		sCJD	0.0218	1.69	0.1186	0.1948	3.9998
		sCJD	0.0395	0.5735	0.0616	0.2143	2.368
		sCJD	0.0409	0.4261	0.1484	0.4747	7.0578
		sCJD	0.0062	0.347	0.018	0.4556	2.7776
		sCJD	0.0084	0.1701	0.0228		6.7411

## Sheet: Fig. 2b
Fig. 2b		Endogenous control gene	ACTB			B2M			ALAS1
		Target gene	sCJD Fold Change	Control Fold Change		sCJD Fold Change	Control Fold Change		sCJD Fold Change	Control Fold Change
		CCND3	1.38783	1		1.42554	1		1.26004	1
		VEGFA	0.962843	1		1.01659	1		1.13933	1
		CDKN1A	1.37996	1		1.56756	1		1.41098	1
		ZFP36	2.20641	1		2.01905	1		2.38328	1
		NAP1L1	1.62	1		1.76475	1		1.667	1
		RNF44	0.652699	1		0.717854	1		0.879392	1

## Sheet: Fig. 3
Fig. 3		Disease status	let-7i-5p expression relative to RNU6-2	miR-16-5p expression relative to RNU6-2	miR-93-5p expression relative to RNU6-2
		Control	0.1311	3.194	0.1727
		Control	0.0566	1.2857	0.1411
		Control	0.3805	6.5541	0.8069
		Control	0.1118	4.4645	0.4118
		Control	0.03	0.6508	0.1272
		Control	0.1775	9.4114	0.6322
		Control	0.0878	1.1689	0.1725
		Control	0.1509	3.7118	0.3947
		Control	0.031	1.2125	0.0995
		Control	0.155	8.6164	0.7829
		Control	0.1128	9.3314	0.365
		Control	0.0594	0.7792	0.1409
		Control	0.1067	2.9543	0.2353
		Control	0.0413	1.8733	0.1083
		Control	0.0326	0.9536	0.0488
		Control	0.0937	3.031	0.399
		Control	0.0297	1.4657	0.13
		Control	0.0746	1.8222	0.1194
		Control	0.045	0.4696	0.0825
		Control	0.0246	0.7661	0.0366
		Control	0.0565	1.7796	0.0865
		Control	0.3141	11.3647	0.6288
		Control	0.0148	0.3394	0.057
		Control	0.1109	4.4667	0.2309
		Control	0.3	10.6702	0.7422
		Control	0.4689	22.2364	1.185
		Control	0.0399	1.0012	0.1437
		Control	0.3816	4.6776	0.4088
		Control	0.0311	0.4622	0.0643
		Control	0.0123	1.782	0.0171
		AD	0.091	1.9229	0.1768
		AD	0.197	55.2002	2.3343
		AD	0.292	14.1697	0.6112
		AD	0.3237	33.1959	1.6357
		AD	0.4319	16.3163	1.1918
		AD	0.2598	9.8425	0.6062
		AD	0.122	17.3026	0.5262
		AD	0.1364	5.6615	0.2185
		AD	0.5253	7.1011	0.7381
		AD	0.3816	12.4659	0.8691
		AD	1.106	42.3759	2.3311
		AD	0.1261	10.9214	0.326
		AD	0.0906	4.2392	0.3152
		AD	0.4137	22.4879	1.1765
		AD	1.1908	31.4421	2.2214
		AD	0.2231	4.2766	0.2929
		AD	0.4408	8.2552	0.5529
		AD	0.1655	11.0112	0.3864
		AD	0.0801	5.2752	0.1602
		AD	0.6823	7.3944	0.9447
		AD	0.5114	11.1288	0.6537
		AD	0.2824	8.1533	0.488
		AD	0.4516	15.8739	0.6115
		AD	0.4663	10.3662	0.5251
		AD	0.7215	18.6429	1.3766
		AD	0.0848	1.7354	0.2126
		AD	0.367	9.7023	0.5279
		AD	0.3178	6.3972	0.8346
		AD	0.3117	6.3163	0.4267
		AD	0.8158	11.0757	0.4043

## Sheet: Fig. 4a
Fig. 4a		Disease status	MRC Scale slope (%loss of function/day)	let-7i-5p Change in expression relative to RNU6-2/day
		sCJD	0.352894	0.0003
		sCJD	0.203237	-0.0002
		sCJD	0.187058	-0.0056
		sCJD	0.260792	0.0001
		sCJD	0.197821	0.0001
		sCJD	0.0846634	-0.0004
		sCJD	0.134706	0.0001
		sCJD	0.0451412	-0.0021
		sCJD	0.181906	0.0008
		sCJD	0.291294	0.0023
		sCJD	0.167308	-0.003
		sCJD	0.886278	-0.0526
		sCJD	0.627646	-0.0032
		sCJD	0.641707	-0.0001
		sCJD	0.761491	-0.0054
		sCJD	0.94342
		sCJD	0.97754	-0.0003
		sCJD	0.75471	0.0007
		sCJD	1.08513	0.0081
		sCJD	0.55127
		sCJD	0.88343

## Sheet: Fig. 4b
Fig. 4b		Disease status	MRC Scale slope (%loss of function/day)	miR-16-5p Change in expression relative to RNU6-2/day
		sCJD	0.352894	0.0066
		sCJD	0.203237	0.0015
		sCJD	0.187058	-0.1465
		sCJD	0.260792	0.0271
		sCJD	0.197821	-0.0034
		sCJD	0.0846634	0.0047
		sCJD	0.134706	-0.0202
		sCJD	0.0451412	-0.0593
		sCJD	0.181906	0.0147
		sCJD	0.291294	0.2437
		sCJD	0.167308	-0.0319
		sCJD	0.886278	-1.5193
		sCJD	0.627646	-0.0842
		sCJD	0.641707	-0.0291
		sCJD	0.761491	-0.0794
		sCJD	0.94342	-0.0419
		sCJD	0.97754	0.0014
		sCJD	0.75471	0.005
		sCJD	1.08513	0.041
		sCJD	0.55127	0.001
		sCJD	0.88343	-0.0038

## Sheet: Fig. 4c
Fig. 4c		Disease status	MRC Scale slope (%loss of function/day)	miR-93-5p Change in expression relative to RNU6-2/day
		sCJD	0.352894	0
		sCJD	0.203237	0.0011
		sCJD	0.187058	-0.0079
		sCJD	0.260792	-0.0003
		sCJD	0.197821	-0.0004
		sCJD	0.0846634	-0.0006
		sCJD	0.134706	0.0001
		sCJD	0.0451412	0.0012
		sCJD	0.181906	0.0044
		sCJD	0.291294	-0.0039
		sCJD	0.167308	-0.0001
		sCJD	0.886278	-0.076
		sCJD	0.627646	-0.0137
		sCJD	0.641707	-0.0015
		sCJD	0.761491	-0.0233
		sCJD	0.94342	-0.0054
		sCJD	0.97754	-0.0017
		sCJD	0.75471	0.0013
		sCJD	1.08513	0.0047
		sCJD	0.55127	0.0003
		sCJD	0.88343	-0.0047

## Sheet: Fig. 4d
Fig. 4d		Disease status	MRC Scale slope (%loss of function/day)	miR-484 Change in expression relative to RNU6-2/day
		sCJD	0.352894	0.0261
		sCJD	0.203237	-0.0075
		sCJD	0.187058	0.1304
		sCJD	0.260792	0.0552
		sCJD	0.197821	-0.0093
		sCJD	0.0846634	0.0072
		sCJD	0.134706	-0.0114
		sCJD	0.0451412	-0.1112
		sCJD	0.181906	0.0574
		sCJD	0.291294	0.0885
		sCJD	0.167308	-0.0441
		sCJD	0.886278	0.0184
		sCJD	0.627646	0.0476
		sCJD	0.641707	0.0155
		sCJD	0.761491	0.0271
		sCJD	0.94342	0.0434
		sCJD	0.97754	0.3711
		sCJD	0.75471	-0.0237
		sCJD	1.08513	0.0057
		sCJD	0.55127	-0.0513
		sCJD	0.88343	-0.7913

[truncated: 32 more sheets: Fig. 5a, Fig. 5b, Fig. 5c, Fig. 5d, Supplementary fig. 2, Supplementary fig. 3a, Supplementary fig. 3b, Supplementary fig. 3c, Supplementary fig. 3d, Supplementary fig. 4, Supplementary fig. 5a, Supplementary fig. 5b, Supplementary fig. 5c, Supplementary fig. 5d, Supplementary fig. 6a, Supplementary fig. 6b, Supplementary fig. 6c, Supplementary fig. 6d, Supplementary fig. 7a, Supplementary fig. 7b …]
